# Supplementary material for: The Epigenetic Role of Nutrition Among Children and Adolescents: A Systematic Literature Review
Source: Children (Basel). 2025 Jan 27;12(2):143. doi: 10.3390/children12020143 (PMC11854644; doi:10.3390/children12020143)
Supplement: Supplementary file 1 [file children-12-00143-s001.zip]

Archive with 4 entries (3 files):
- Supplementary Material/
- Supplementary Material/PRISMA_2020_checklist(1).docx
- Supplementary Material/Tables S3 and S4.docx
- Supplementary Material/PRISMA_2020_abstract_checklist.docx
